# Supplementary material for: Effects of Allium hookeri Extracts on Hair-Inductive and Anti-Oxidative Properties in Human Dermal Papilla Cells
Source: Plants (Basel). 2023 May 8;12(9):1919. doi: 10.3390/plants12091919 (PMC10181221; doi:10.3390/plants12091919)
Supplement: Supplementary file 1 [file plants-12-01919-s001.zip]

Archive with 1 entries (1 files):
- plants-2361345-supplementary.pdf
